# Supplementary material for: Rapid formation of non-spatial hippocampal representations consistent with behavioral timescale synaptic plasticity is modulated by entorhinal input
Source: Nat Commun. 2026 Apr 10;17:5098. doi: 10.1038/s41467-026-71503-y (PMC13247236; doi:10.1038/s41467-026-71503-y)
Supplement: Supplementary file 4 — Source Data [file 41467_2026_71503_MOESM4_ESM.xlsx]

## Sheet: Fig. 1h
Animal				Success Rate %
1		0.144949	0.858369	0.643087	0.653595	2.15054	5.97015	2.7027	7.69231
2		0.0519588	0.123406	0	0.609756	0.359712	0	1.26582	0.403226
3		0.0421719	0.0329272	0.120482	0	0	0	2.68456	2.45399
4		0.0827202	0.176456	0.222222	0	0.470588	2.07101	2.65152	5.27523
5		0.0675704	0.0710395	0.134499	0.369914	1.55211	1.1236	1.77778	2.87206
6		0.136094	0.471063	0.691244	1.5873	1.62602	1.06383	3.50877	0.847458
7		0.171844	0.266667	0	0.694444	0.980392	0	4.54545	0
8		0.0361212	0.0431499	0.123305	0.121507	0.39604	0.837989	0	0.808081
9		0.0476898	0.0171204	0.047619	0.0894454	0.126582	0.340716	0.208768	0.830565
10		0.147183	0.362319	0.564972	1.31579	0	5.76923	5.12821	5.74713
11		0.0689433	0.0266383	0.23678	0.162075	0.842697	0.377358	1.72414	0.854701
12		0.0538249	0.253906	0.239923	0.592885	0.986842	1.92308	2.55682	2.28802
13		0.130765	0.135044	0	0	3.22581	0	0	3.92157
14		0.0883295	0.0475398	0.173461	0	0	1.67598	4.7619	8.11966
15		0.0539582	0.129938	0.205198	0.140449	1.69903	2.10526	2.04082	2.67176
16		0.0352983	0.139567	0.263852	0	0.934579	0	8.10811	6.45161
17		0.117651	0.179592	0.236593	0.53313	1.30378	2.66904	3.06407	4.1847
Mean		0.0868865	0.196161	0.229602	0.404135	0.979689	1.52513	2.74879	3.26012
SEM		0.0109147	0.0513021	0.0516371	0.114995	0.21348	0.450046	0.502386	0.63416
Bin Edges		2	4	6	8	10	12	14	16	Inf
Reference Event Amplitude (STD)

## Sheet: Fig. 1i
Animal				Field time from reference (sec)
1		-0.458065	-0.108871	0.983871	-0.0322581	-0.548387	-0.370968	-0.806452	-0.258065
2		0.0709677	-0.247312	0	0.483871	-0.258065	0	-0.403226	-0.16129
3		0.25	-0.741935	0.0322581	0	0	0	-0.282258	-0.302419
4		-0.137521	-0.0921659	-0.268817	0	-0.629032	-0.668203	-0.608295	-0.542777
5		-0.340726	0.139785	-0.564516	-0.107527	-0.24424	-0.451613	-0.862903	-0.451613
6		-0.0806452	-0.170507	0.55914	-0.150538	-0.467742	-0.129032	-0.322581	-0.483871
7		-0.171216	-0.698925	0	-0.0322581	-0.129032	0	-0.387097	0
8		0.190616	0.241935	-0.0483871	-0.774194	0.177419	-0.612903	0	-0.435484
9		0.0664137	0	1.03226	-0.258065	-0.258065	0.209677	-1.54839	-0.767742
10		-0.306452	-0.370968	-0.193548	-0.548387	0	-0.172043	-0.16129	-0.290323
11		-0.193548	-0.193548	-0.0215054	-0.548387	-0.569892	-0.354839	-0.225806	-0.314516
12		0.0564516	0.307692	-0.729032	-0.0215054	-0.903226	-0.447581	-0.623656	-0.573055
13		-0.262366	0.209677	0	0	-0.370968	0	0	-0.0806452
14		-0.151882	-0.596774	-0.451613	0	0	-0.623656	-0.669355	-0.534805
15		-0.177419	0.251613	-0.473118	-0.483871	-0.506912	-0.596774	-0.758065	-0.536866
16		0.741935	0.258065	0.0645161	0	-0.677419	0	-0.225806	-0.346774
17		0.0869176	-0.225806	-0.258065	-0.317972	-0.429032	-0.466667	-0.40176	-0.48832
Mean		-0.0480316	-0.119885	-0.0197976	-0.164182	-0.342035	-0.275565	-0.487467	-0.386386
SEM		0.0682145	0.0821145	0.118226	0.0721345	0.070333	0.0678483	0.0923567	0.0473133
P-value (adjusted)		0.552911	0.245481	1.11743	0.0664953	0.000518014	0.00408135	0.000168808	3.81634e-06
Bin Edges		2	4	6	8	10	12	14	16	Inf
Reference Event Amplitude (STD)

## Sheet: Fig. 1j
Animal				Success Rate %
1		0	0	0	0	0	0	0	0	0	27.7778	9.09091	28.5714	11.1111	6.25	0	0	0	0	0	0	0	0	0	0
2		0	0	0	0	0	0	0	0	0	11.1111	4.25532	0	0	0	0	0	0	0	0	0	0	0	0	0
3		0	0	0	0	0	0	0	0	10	0	18.1818	4.7619	7.14286	0	2.77778	0	0	0	0	0	0	0	0	0
4		0	0	0	0	0	0	0	0	0	21.0526	25.4902	12.5	11.3208	6.77966	1.25	1.53846	1.5873	1.1236	1.66667	0	1.25	0	0	0
5		0	0	0	0	0	0	0	0	0	18.75	21.9512	16.2162	10	3.8961	2.63158	0	0	0	0	0	0	0	0	0
6		0	0	0	0	0	0	0	0	20	16.6667	12.5	16.6667	7.14286	0	0	0	0	0	0	0	0	0	0	0
7		0	0	0	0	0	0	0	0	0	10	11.7647	0	0	0	0	0	0	0	0	0	0	0	0	0
8		0	0	0	0	0	0	0	0	3.7037	0	6.41026	1.75439	0	1.03093	1.44928	0	0	0	0	0	0	0	0	0
9		0	0	0	0	0	0	0.943396	0	0	0	3.50877	3	1.5873	0.645161	1.16959	0	0	0.671141	0	0	0	0	0	0
10		0	0	0	0	0	0	0	9.09091	12.5	37.5	19.0476	9.09091	0	0	0	0	0	0	0	0	0	0	0	0
11		0	0	0	0	0	0	0	0	0	10.5263	6.66667	5.08475	0	0	0	0	0	0	0	0	0	0	0	0
12		0	0	0	0	0	0	0	0	2.32558	4.16667	16.3934	12.1622	7.52688	5.76923	2.83019	0	0	2.04082	0	0	0	0	0	0
13		0	0	0	0	0	0	0	0	16.6667	0	23.0769	0	0	0	0	0	0	0	0	0	0	0	0	0
14		0	0	0	0	0	0	0	0	0	0	19.6078	15.2174	14.5833	8.33333	2.12766	4	0	0	0	0	0	0	0	0
15		0	0	0	0	0	0	0	0	2.85714	8.33333	24.5614	6.66667	8	4.6875	2.40964	0	1.47059	0	0	0	0	0	0	0
16		0	0	0	0	0	0	0	0	0	20	9.09091	50	16.6667	5	0	0	0	0	0	0	0	0	0	0
17		0	1.20482	0	0	0	0	0	0	3.125	42.8571	26.9841	22.2222	10.6383	10.4167	1.8018	0	0	0.719424	0	0	0	0	0	0
Mean		0	0.0708717	0	0	0	0	0.0554939	0.534759	4.18695	13.4554	15.2107	11.995	6.21883	3.10639	1.08515	0.325792	0.179876	0.26794	0.0980392	0	0.0735294	0	0	0
SEM		0	0.0708717	0	0	0	0	0.0554939	0.534759	1.57305	3.22582	1.90283	3.10856	1.38665	0.848548	0.279466	0.246762	0.123254	0.137933	0.0980392	0	0.0735294	0	0	0
Time (sec)		-1.893	-1.63413	-1.37525	-1.11638	-0.873691	-0.630999	-0.372128	-0.129436	0.113256	0.372128	0.630999	0.873691	1.11638	1.37525	1.63413	1.87682	2.11951	2.37838	2.62107	2.86376	3.12264	3.38151	3.6242	3.86689

## Sheet: Fig. 1k
		Field time from reference event (sec)
Count		-0.645161
		-0.0645161
		-0.0645161
		-0.225806
		-0.290323
		-0.741935
		-0.806452
		-0.354839
		-0.193548
		-0.774194
		-0.16129
		-0.354839
		-0.258065
		-0.451613
		0.16129
		-0.387097
		-0.548387
		-0.612903
		-0.193548
		-0.225806
		-0.16129
		-0.419355
		0.193548
		-0.322581
		-0.709677
		-0.322581
		-1.90323
		-0.258065
		-0.967742
		-0.290323
		-0.258065
		-0.0967742
		-0.612903
		-0.387097
		-0.16129
		-0.645161
		-0.193548
		-0.387097
		-0.225806
		-0.967742
		-0.354839
		-1.32258
		-0.83871
		-1.03226
		-0.290323
		-0.516129
		-0.225806
		-1.06452
		-0.193548
		-0.193548
		-0.129032
		-0.935484
		-0.709677
		-0.83871
		-0.225806
		-0.580645
		-0.903226
		-0.0967742
		-1.03226
		-0.354839
		-0.580645
		-0.741935
		-0.516129
		-0.451613
		-1.19355
		-0.354839
		-0.483871
		-0.354839
		-0.290323
		-0.451613
		-0.709677
		-0.387097
		-0.967742
		-0.16129
		-0.451613
		-1.22581
		-0.677419
		-0.129032
		-0.0322581
		-0.709677
		-0.387097
		-0.645161
		-0.193548
		-0.483871
		-0.548387
		-0.870968
		-0.258065
		0.0967742
		-0.548387
		-0.322581
		-0.387097
		-0.548387
		-0.483871
		-0.129032
		-0.903226
		-0.0967742
		-0.0322581
		-0.129032
		-0.419355
		-0.354839
		-1.16129
		0.645161
		-0.580645
		-0.354839
		-0.258065
		-0.290323
		-0.451613
		-0.354839
		-0.419355
		-0.129032
		-0.709677
		-0.354839
		-0.483871
		-0.258065
		0.677419
		-0.935484
		-0.612903
		-0.258065
		-0.451613
		-0.83871
		-1.67742
		-1.48387
		-1.54839
		-0.387097
		-0.0645161
		-0.322581
		-0.354839
		-0.387097
		-0.677419
		-0.258065
		0.225806
		-0.129032
		0.0645161
		-0.451613
		-0.193548
		-0.741935
		-0.483871
		-0.419355
		-0.354839
		-0.322581
		-0.483871
		-0.258065
		-0.129032
		-0.354839
		-0.0322581
		-1.03226
		-0.258065
		-1
		-0.387097
		-2
		-0.387097
		-0.483871
		-0.870968
		-1.25806
		-0.709677
		-0.354839
		-1.19355
		-0.193548
		0
		-1
		-0.387097
		-0.354839
		-0.580645
		0.354839
		-0.354839
		-0.290323
		-0.645161
		-0.645161
		-0.387097
		-1.19355
		-0.612903
		-0.516129
		-0.0967742
		-0.806452
		-0.870968
		-0.290323
		-1
		-0.774194
		-1.06452
		-0.322581
		-0.967742
		0
		-0.806452
		-0.193548
		-0.419355
		-0.258065
		-0.483871
		0.0967742
		-0.258065
		-0.16129
		-0.741935
		-0.548387
		-0.645161
		-0.709677
		-0.709677
		-0.387097
		-0.451613
		-1.22581
		-0.193548
		-0.741935
		-0.419355
		-0.290323
		-0.903226
		-0.0967742
		-0.419355
		-1.41935
		-1
		-0.419355
		-0.516129
		-0.774194
		-0.967742
		-0.387097
		-0.774194
		-0.193548
		-0.870968
		-0.258065
		-0.419355
		-0.516129
		-0.225806
		-0.129032
		-1
		-0.483871
		-0.967742
		0.0967742
		-0.451613
		-0.16129
		-0.290323
		-0.419355
		-0.903226
		-0.903226
		-0.0967742
		-0.193548
		-0.387097
		-0.225806
		-0.290323
		-0.225806
		-1.22581
		-0.290323
		-0.258065
		-0.419355
		-0.580645
		-1.87097
		-0.612903
		-0.451613
		-0.774194
		-1.12903
		-1.25806
		-1.03226
		-0.290323
		-0.451613
		-0.516129
		-0.193548
		-0.0967742
		-0.193548
		-0.0645161
		-0.677419
		-0.483871
		-0.516129
		-0.483871
		-0.387097
		-0.903226
		-1.45161
		-0.741935
		-0.645161
		-0.354839
		-0.322581
		-0.129032
		-0.741935
		-0.193548
		-0.548387
		-1.12903
		-0.645161
		-0.322581
		-0.516129
		-0.548387
		-0.193548
		0.16129
		-0.451613
		-1
		-0.290323
		-0.83871
		-0.483871
		-0.193548
		-0.322581
		-1.06452
		0.0322581
		-0.419355
		-0.419355
		-0.935484
		0.0322581
		-0.387097
		-0.387097
		-0.0645161
		-0.193548
		-0.451613
		-0.774194
		-1.22581
		-0.258065
		-0.225806
		-0.935484
		-0.258065
		-0.967742
		-0.741935
		-0.322581
		-1.19355
		1.77419
		-0.677419
		-0.870968
		-0.709677
		-0.0645161
		-0.580645
		-0.483871
		-0.193548
		-0.193548
		-0.451613
		-0.0645161
		-0.645161
		-0.16129
		-0.16129
		-0.16129
		-0.419355
		-0.83871
		-0.129032

## Sheet: Fig. 1l
Animal					Firing Rate Increase (STD) for 'Plateau-like' Events
1		0.011031	0.00901206	0.00545177	0.011245	0.0144083	0.0102982	0.00766427	0.00880928	0.0143016	0.0128331	0.00911351	0.00857355	-0.00591993	0.00532239	0.00678565	0.00620533	0.014597	0.0125809	0.014039	0.00824477	0.0129488	0.00763883	0.00892375	0.010483	0.009807	0.0130133	0.00529924	0.00932836	0.0151572	0.0230634	0.027366	0.0184876	0.0210463	0.0244123	0.0198037	0.017243	0.0169683	0.0100952	0.0109819	0.00529572	0.00328983	0.00379656	0.00945604	0.00245228	0.0107862	0.0078354	0.00894257	0.00181054
2		-0.00610506	-0.00754987	-0.004398	-0.00328377	-0.0047715	-0.0045903	-8.85093e-05	-7.21651e-05	0.00772511	0.00236318	0.000722376	-0.00041298	-0.00342726	-0.0021665	4.68874e-05	0.000347639	-0.0029793	-0.00293934	-0.00719574	-0.00670926	-0.00877431	-0.00818052	-0.0040572	-0.00339427	-0.00341938	2.62598e-05	-0.00368396	-0.00541961	-0.00512832	-7.40206e-05	0.00299757	0.0092411	0.00155393	0.000218396	-0.000585397	0.000709875	0.00409466	0.00425871	0.00244436	0.0018874	0.0020705	0.000274878	-0.000946071	0.000591028	0.0012011	-0.00429966	-0.0011601	-0.00417979
3		0.00166121	-0.0011914	-0.00148861	-0.00109083	-0.000328785	0.000774766	0.00459246	0.00565519	0.00503997	0.00196141	0.00369624	0.00393069	0.00584183	0.0050497	0.00765511	0.00613849	0.00361632	0.00275089	0.00262988	0.00770687	0.00210677	-0.0004202	0.00244659	0.00443573	0.00141028	-0.0010721	-0.00160826	-0.00287195	-0.0038397	-0.0045	-0.00315069	-0.00311005	-0.000570842	-0.00260484	-0.00553348	-0.00171501	-0.00143886	0.000809833	0.00299513	0.000558819	0.00188095	0.00422762	0.00203032	0.00611818	0.00566139	0.00504967	0.00587813	0.00564089
4		-0.00338978	0.000797162	0.00252772	0.00628473	0.00250477	-0.00093229	-0.0040419	-0.00221128	-0.000443419	6.43576e-05	-0.0013543	-0.000487272	0.00347229	0.00336845	0.0033826	0.00351217	0.00356044	0.00649546	0.00616403	0.00664624	0.00677445	0.00410231	0.00456342	0.00583873	0.00590384	0.00760798	0.00727249	0.0052983	0.00474059	0.0059714	0.00639214	0.00644262	0.006013	0.00673207	0.00861445	0.00647258	0.00784282	0.00714856	0.00414768	0.00493379	0.00617208	0.00257126	0.00504075	0.00516036	0.00648573	0.00817538	0.0091468	0.00824636
5		0.00227035	0.000415818	-0.000161627	-0.000616501	-0.000342422	0.00147236	-0.00156851	-0.000810822	-0.0017974	-0.0025451	-0.00361595	-0.00300817	-0.00159482	-0.00283617	0.00242272	0.00259137	0.0046764	0.00447487	0.00778334	0.00655035	0.00527562	0.00250128	0.00397373	0.0047461	0.00653883	0.00664451	0.0054723	0.0037197	0.00289817	0.00367399	0.00280483	0.00768565	0.00969255	0.0100301	0.0125438	0.0091549	0.00788013	0.00937438	0.00961705	0.0110502	0.00839875	0.00560188	0.00770739	0.00955611	0.0126857	0.00986624	0.00926298	0.00831595
6		0.0104371	0.00990105	0.0128547	0.019471	0.0139292	0.0122354	0.00938821	0.00364153	0.00116727	0.00231791	0.000989063	-0.00628626	-0.00699883	-0.0134109	-0.0140059	-0.0107929	-0.00957667	-0.00647762	-0.00765223	-0.00943572	-0.00968863	-0.00804604	-0.0115885	-0.0125277	-0.012674	-0.0151444	-0.0167782	-0.0164915	-0.0143781	-0.0101834	-0.0067403	-0.00818159	-0.00337589	-0.000727245	-0.00197095	-0.00386907	0.00472504	0.00473698	0.00274589	-0.000147151	0.00185622	0.00102097	-0.00373769	-0.00433335	-0.00379436	-0.00847673	-0.00959381	-0.0109033
7		6.85616e-05	-0.00303622	-0.00299703	0.00425179	0.00773038	-0.000265399	0.00280949	0.00175604	-0.00123699	-0.00681299	-0.00397041	0.00380754	0.00834817	0.00716816	0.00735795	0.0114228	0.0147814	0.0123104	0.0117281	0.0216409	0.0162859	0.0178464	0.0103247	0.00991917	0.009999	0.0104049	0.00889947	0.0134241	0.0156865	0.0191496	0.0206457	0.0244664	0.0335254	0.0295979	0.0294029	0.0221345	0.0205912	0.0181478	0.0106695	0.00850687	0.00176765	-0.000308451	-0.00530724	-0.00360956	-0.00143391	-0.00627278	-0.00352823	0.000946058
8		-0.00190705	0.000819139	-0.00119664	-0.0005341	-0.00052245	-0.000963781	-0.00136985	0.00106033	0.00234248	-0.000487149	0.000306405	-0.00122799	0.00291234	0.00143458	0.000854306	0.00150667	0.00293485	0.00210987	-0.00213599	0.000657575	0.00242753	0.00373374	0.00559611	0.00354323	0.00554715	0.00334186	0.00360103	0.000584026	0.000107696	0.00359693	0.0042962	0.00330256	0.00531349	0.00658144	0.00851208	0.00996471	0.0114041	0.0118776	0.00892607	0.00775638	0.00847959	0.0104647	0.00856853	0.00804527	0.00878526	0.0101838	0.00954414	0.00496173
9		0.00108787	0.00496829	0.00479529	0.00321026	0.00295215	0.00155989	0.00245342	0.00202934	-0.00137881	-0.000195195	0.000710482	-0.00242792	-0.00242242	0.000538022	0.00242126	0.000982134	0.000361029	-0.00161986	-0.00122747	-0.0027657	-0.00278233	-0.00189736	-0.00169202	-0.00276715	-0.00245255	-0.00275709	-0.00176583	-0.00103679	-0.00257575	-0.00439539	-0.00514992	-0.0050308	-0.00458144	-0.00309172	-0.00189933	-0.00184523	-0.00117189	0.000129333	0.00119713	0.0019479	0.00302549	0.00305577	0.00353963	0.00711842	0.00735807	0.00613222	0.00438569	0.00375514
10		0.00984664	0.0133418	0.0123742	0.0145701	0.0190596	0.0133178	0.0107385	0.00914621	0.0104547	0.014234	0.00767664	0.0085368	0.00666682	0.00455958	0.00677161	0.00636234	0.0076697	0.00653016	0.00609765	0.00475442	0.00553215	0.00360997	0.00493759	0.0057728	0.00649833	0.011734	0.0113312	0.013415	0.0123591	0.010281	0.00615615	0.00102437	0.00605987	0.0159499	0.0181102	0.0113798	0.00821769	0.00986198	0.00857676	0.0112868	0.0155213	0.016124	0.015092	0.0170556	0.0122421	0.0115719	0.0102253	0.0101987
11		-0.0113479	-0.00836492	-0.0066725	-0.00749809	-0.00413458	-0.000803233	-0.000902682	0.00232836	0.00214711	0.00134146	0.00238989	-0.00049278	-0.00227906	0.0014227	-0.00115627	-0.000635956	0.00388028	0.00293013	0.00559485	0.00672642	0.00774424	0.00957998	0.00726592	0.005538	0.0062041	0.00550476	0.00283077	0.00431718	0.00269699	-0.000883216	-0.00172856	0.00069729	0.00175354	0.000919913	-0.00127883	0.000710456	0.00115831	0.00320961	0.00692141	0.00724944	0.00730918	0.00499168	0.00504886	0.00500472	0.0061296	0.00761591	0.00715027	0.00600647
12		-0.000410189	-0.000897227	-0.000433057	-0.00152993	0.000684078	0.00348679	0.00510157	0.00604899	0.00540688	0.00378699	0.00489381	0.00562969	0.0058948	0.00610279	0.00573977	0.00814866	0.00711598	0.00722917	0.00690738	0.00663597	0.00427229	0.00420368	0.00425859	0.00420084	0.00354483	0.00301209	0.00124887	-0.00136159	-0.00124652	-0.0038288	-0.00383829	-0.00697868	-0.0066185	-0.00469197	-0.00392428	-0.00237153	-0.00191988	-0.00156012	-0.000467458	-0.000938484	0.000685719	0.00204749	0.00229129	0.00213625	0.00277879	0.00252163	0.00313685	0.00454315
13		-0.00975303	-0.0112188	-0.0191435	-0.0222456	-0.0158636	-0.0093631	0.00383528	-0.00276874	-0.00295572	-0.00486412	-0.00362341	-0.00747898	-0.00907081	-0.0128566	-0.0123227	-0.0157834	-0.00816971	-0.0158683	-0.00849464	-0.00278484	0.00712158	0.00326665	0.0128885	0.0182883	0.018827	0.0097956	0.00425049	0.00636944	-0.00645126	0.00222821	0.00407474	0.00603752	-0.00195118	-0.0016149	9.51196e-05	-0.0124732	-0.017062	-0.0147391	-0.0173611	-0.0237667	-0.0148555	-0.0165179	-0.0115497	-0.00263005	0.0101433	0.00370611	0.00951898	0.00732289
14		0.000343362	0.00477056	0.00900439	0.00809658	0.00675766	0.00806047	0.00626478	0.0045618	0.00695877	0.00842858	0.00638267	0.00532397	0.00768527	0.00758389	0.0039124	0.00428558	0.00331632	0.000123924	0.00506355	0.00239824	0.00704858	0.00636327	0.00855614	0.00902487	0.00180587	0.0069446	0.00346455	0.00604206	0.00928325	0.0132381	0.0122664	0.0129661	0.0115582	0.00647321	0.00901356	0.0139855	0.0147466	0.014177	0.0149788	0.0131375	0.0107546	0.0157317	0.0134692	0.0119873	0.011748	0.00848137	0.00565141	0.00711128
15		0.00503888	0.001597	5.36957e-05	0.00286306	0.00104966	0.00231149	0.00320875	0.005784	0.00403923	0.00368855	0.00113595	0.00031536	0.00095285	-0.00103072	-0.00122646	-0.000966948	-0.00181358	-0.0043137	-0.00446489	-0.00147481	-0.00323798	-0.00462555	-0.00628902	-0.00254307	-0.00186591	-0.000884671	-0.000132153	-0.00154245	0.00145403	0.000829628	-1.28837e-05	-0.000530438	-0.00100402	-0.00227773	-0.00300241	4.76021e-05	-0.00272032	-0.00389624	-0.00298769	-0.00310855	-0.00560426	-0.00128543	-0.00266567	-0.00185906	-0.00320018	-0.00114599	0.00026315	0.0030737
16		0.00932491	0.0076503	0.00975252	0.00980733	0.00306262	-0.00386534	-0.00511162	-0.00728536	0.000179912	-0.0062234	0.000972819	0.00361997	0.00240047	-0.00777004	-0.00752213	-0.00372984	-0.000716684	-0.00291142	-0.0111778	-0.00643614	-0.00582273	-0.00947596	-0.00912228	-0.00437092	0.000584257	0.0019093	0.0012993	0.0020853	0.00879359	0.00606026	0.00922914	0.00529056	-0.000845744	-0.000444277	9.75627e-05	-0.000955534	-0.0059742	-0.000402014	-0.00759643	-0.00597371	-0.00459634	0.000835472	0.00298685	0.00125929	-0.000234942	-0.00838646	-0.00101936	-0.000350459
17		-0.00438162	-0.00672298	-0.00751326	-0.00860598	-0.00910865	-0.00603314	-0.00875279	-0.00950863	-0.0109793	-0.00820489	-0.00711978	-0.00770916	-0.00691787	-0.00779022	-0.00775439	-0.0069567	-0.00647043	-0.00586125	-0.00617885	-0.00456014	-0.00595535	-0.00442916	-0.00425087	-0.00427048	-0.00168035	-0.000591353	0.00129292	0.00335174	0.00383844	0.00162037	-0.00196184	-0.00216876	0.000664144	1.45907e-05	-0.00167196	-0.00126688	-0.00310796	-0.00206351	-0.00297458	-0.00307103	-0.00211589	0.000582293	-2.89165e-06	-0.000550455	0.000360112	-0.00116395	-0.00229339	-0.00257026
Mean		0.000812664	0.000840691	0.000753539	0.00202324	0.00218038	0.00157062	0.00201299	0.00165671	0.00241008	0.00127569	0.00113565	0.000600356	0.000326109	-0.000312404	0.000197789	0.000743385	0.00216372	0.00103202	0.00102824	0.00222324	0.00242804	0.00151596	0.00216089	0.00305395	0.00321049	0.00349938	0.00189966	0.00230655	0.0025527	0.00387341	0.00433214	0.00409656	0.00460193	0.00502807	0.00507805	0.0039592	0.00377846	0.00418623	0.00310673	0.00215324	0.00259058	0.00313027	0.00300127	0.00373543	0.00515894	0.00302319	0.00385361	0.0031723
SEM		0.00164224	0.00167674	0.00195881	0.00236877	0.00209201	0.00153567	0.00127595	0.00124433	0.00141132	0.00153166	0.00105537	0.00123585	0.00136527	0.00162112	0.00165354	0.00168708	0.0016681	0.00175307	0.00185466	0.00184975	0.00180321	0.00173066	0.00172551	0.00177406	0.00167956	0.00165693	0.00150237	0.00174177	0.00194961	0.00209194	0.00220782	0.00213659	0.0024431	0.00240674	0.00242452	0.00214966	0.00226814	0.00191977	0.00192371	0.00210823	0.00170314	0.00175302	0.00165338	0.00141967	0.00134853	0.00163109	0.00141179	0.00129797
Animal					Firing Rate Increase (STD) for Small Events
1		-0.00151474	-0.00124042	-0.000525605	-0.000679944	-0.000425986	-0.000383141	-0.000334624	-0.000750458	-0.000279979	-0.000281106	-0.000149982	-0.000100305	-0.000138069	-0.000209921	0.000327788	-0.000237758	-3.14545e-05	-0.000292873	-0.000762498	-0.000311478	-6.591e-05	0.000273027	7.4607e-05	2.28808e-05	-0.000113721	0.000134276	-7.19251e-05	0.00036133	0.000251457	0.000624367	6.32444e-05	8.40592e-06	0.000572103	0.000799257	0.000545817	0.000711441	0.000566631	0.000589791	0.000904724	0.000652098	0.000165545	0.000408959	0.0011685	0.00160352	0.0010287	0.000757443	0.000624823	0.00129801
2		0.00270617	0.00239406	0.00215539	0.00225778	0.00227111	0.00239394	0.00228019	0.00269919	0.00272677	0.00275997	0.00276739	0.0025342	0.0022706	0.00209162	0.00257551	0.00239015	0.00271929	0.00235342	0.00222216	0.00211552	0.00218777	0.00209972	0.00252373	0.00222004	0.00206811	0.00235484	0.00206643	0.00204794	0.00242572	0.00270942	0.00261328	0.00272067	0.00240174	0.00236159	0.00258665	0.00233579	0.00209157	0.00239119	0.00218071	0.00199641	0.00204613	0.00233839	0.00212649	0.00200217	0.00194903	0.00226537	0.00221365	0.00225942
3		-0.00174787	-0.00194074	-0.00203974	-0.00211218	-0.00187714	-0.00205205	-0.00217435	-0.00163839	-0.00111952	-0.001113	-0.0013339	-0.00173269	-0.00162238	-0.00166709	-0.00199415	-0.00196416	-0.001653	-0.00169157	-0.00186605	-0.00181395	-0.00198441	-0.00205238	-0.00212114	-0.00202315	-0.00203111	-0.00218236	-0.00215822	-0.00221683	-0.00206214	-0.00226884	-0.00236403	-0.00231994	-0.00211337	-0.00201147	-0.00134717	-0.00113446	-0.00143055	-0.00167301	-0.0019561	-0.00159672	-0.00152429	-0.0015121	-0.0018026	-0.00170037	-0.0016855	-0.00205905	-0.00223231	-0.00184723
4		-4.22432e-05	-0.00025943	-4.41881e-05	-0.000411435	-0.000551158	-0.000344555	-0.000367424	-0.000560204	-0.000453335	-0.000321139	-0.000221086	-5.96799e-05	-0.000137897	-0.0002191	-1.97587e-05	0.000175	0.000267379	0.0002928	0.000342568	0.000329301	0.000268451	0.000308511	7.59831e-05	0.000647461	0.000646368	0.000242111	0.000515575	0.00083169	0.000804434	0.000815355	0.000697711	0.000975389	0.000871782	0.000981455	0.00111003	0.00103549	0.000805557	0.000823034	0.00106226	0.00116821	0.000889617	0.00109455	0.00112007	0.000925042	0.000952652	0.000905105	0.00098494	0.0012443
5		-0.000375129	-0.000636492	-0.00090517	-0.000433153	-0.000479441	-0.000430577	-9.29315e-05	6.7735e-05	-0.000206582	0.000149659	0.000139055	0.000146269	0.000409269	-5.72126e-05	-9.09844e-05	-0.000158263	-0.000281209	-0.000167813	-0.000320994	-0.000171231	-0.000212714	-0.000120949	-0.000219722	-0.000272085	-0.000143915	9.97268e-05	-0.00017414	7.828e-06	0.000657211	0.000207492	0.00028592	0.000193243	0.000240355	0.000282855	-9.51214e-05	-0.00014382	5.62382e-05	-1.30049e-05	0.000378423	0.000887456	0.000741268	0.000869088	0.000969389	0.00140435	0.00145449	0.00131846	0.00118451	0.00115112
6		-0.000131465	0.000353409	-4.99504e-05	0.000112185	-0.000307458	0.000355045	0.000595188	0.000828138	0.000860209	0.000760431	0.0010063	0.000775481	0.000996196	0.000333727	0.000713922	0.00118843	0.00148876	0.000987997	0.00111268	0.000605345	0.00112036	0.000875629	0.000509565	0.000597627	0.000150732	0.000193957	0.000186724	0.000447559	0.000133791	1.68187e-05	0.000134152	-2.16613e-05	-3.99269e-05	-0.000119602	-0.000110604	4.83743e-05	0.000398353	0.000317437	0.000177064	0.000194676	-6.49333e-05	0.000296161	0.000563539	0.000635881	0.000500546	0.000541162	0.000511289	0.000618297
7		-0.000331366	-0.000600763	-0.000318354	-0.000323824	-0.000159956	0.000157301	9.9814e-05	0.000163291	3.86662e-05	0.000489959	0.000359626	0.000704699	0.000213951	0.000987147	0.000751344	0.000839515	0.000374826	0.000828783	0.000632021	0.000562918	0.000815831	0.000698508	0.000567082	0.000455519	0.000335791	0.000121665	5.88436e-05	0.000504737	0.000584077	0.000520895	0.000590644	0.000702993	0.00048264	0.000921894	0.000883531	0.000836807	0.000215065	0.00035165	0.00036497	-0.00030412	-0.000763088	-0.000877936	-0.000894305	-0.000606101	-0.000942896	-0.00108686	-0.00139214	-0.00140348
8		-0.00104853	-0.00128818	-0.00132289	-0.0011833	-0.00104015	-0.00100178	-0.00112603	-0.00118822	-0.000894483	-0.000848658	-0.00087202	-0.000893504	-0.000903055	-0.000905886	-0.000586537	-0.000586408	-0.000540517	-0.000391144	-0.000510695	-0.000488081	-0.000435957	-0.000406841	-0.000710781	-0.000911753	-0.000899066	-0.00111509	-0.000849727	-0.000695667	-0.000588474	-0.000515783	-0.000513422	-0.000752704	-0.000751927	-0.000700727	-0.000446385	-0.000693509	-0.000497262	-0.000349954	-0.000412284	-0.00045635	-0.000393306	-0.000422274	-0.000471886	-0.000404885	-0.000422635	-0.000389346	-0.000439828	-0.000333726
9		-0.000628762	-0.000542221	-0.000445716	-0.000243878	-0.000633565	-0.000640955	-0.000455721	-0.00046106	-0.000397798	-0.000397826	-0.000209537	-9.01516e-05	-0.000222376	-5.57189e-06	-1.54704e-05	-0.000199371	-0.000332912	-0.000278691	-0.000356176	-0.000242421	-0.000319413	-0.000495276	-0.000459564	-0.000580169	-0.000553597	-0.00067171	-0.000555902	-0.00051456	-8.21876e-05	0.000126597	0.000252809	6.20403e-05	6.79027e-05	7.3499e-05	-4.82632e-05	9.99957e-05	0.00016467	0.000171858	0.000238797	0.000272467	5.83532e-05	-0.000117959	0.00020588	-5.04479e-05	-1.84687e-05	-0.000289911	-0.000325645	-0.000402733
10		0.000109036	0.000252253	0.0002052	0.000369821	0.000398928	0.000317261	0.000205198	0.000305312	0.000181515	0.000315716	0.000184068	0.000313579	0.000608702	0.000535221	0.000494034	0.000740506	0.000684967	0.000944723	0.000917946	0.00090292	0.000721822	0.0001598	0.000218578	-0.000174185	-0.000550499	-0.000409425	0.000153759	0.000128341	-0.000437355	-0.000173444	-0.000477831	-0.000217063	0.000356703	0.000245277	0.000630146	0.000224156	0.000621536	0.000300111	0.00018901	-0.000173515	-7.99121e-05	0.000255403	-0.000290113	-0.000148567	-0.000278186	8.5677e-05	-4.89869e-05	-0.000361241
11		-0.00168596	-0.00182556	-0.00192317	-0.0024263	-0.00227827	-0.00236584	-0.00253187	-0.00266695	-0.00247873	-0.00259448	-0.00277746	-0.00251265	-0.00243193	-0.0021336	-0.00202429	-0.00191229	-0.00180975	-0.00158538	-0.00184587	-0.00187225	-0.00178532	-0.00153645	-0.00143059	-0.00156961	-0.00191493	-0.00187558	-0.0019509	-0.002219	-0.00234569	-0.00190429	-0.00179093	-0.00172525	-0.00153491	-0.00187151	-0.00184058	-0.00166676	-0.00181703	-0.00162153	-0.00141604	-0.00154437	-0.00191851	-0.00211847	-0.00194704	-0.00182831	-0.00178277	-0.00225913	-0.00216898	-0.00195682
12		-0.000104114	0.000378929	0.000583996	0.000427815	8.47295e-05	-0.000213106	-0.000431274	-0.000395324	-0.00037188	-0.000320665	-0.000514764	-0.000168218	-0.000319542	-0.000408938	-0.000433279	-0.000617025	-0.000402776	-0.000424815	-0.000555603	-0.000684206	-0.000400735	-0.000443625	-0.00059271	-0.000712624	-0.000486591	-0.000512909	-0.000702936	-0.000702109	-0.000677023	-0.000302004	-0.000168791	3.88911e-05	-9.26604e-05	-0.000145048	-9.48969e-05	-0.000136228	-0.000543318	-0.000696924	-0.000773948	-0.000961704	-0.00081492	-0.000748045	-0.000572096	-0.00080068	-0.000663513	-0.00073279	-0.000268358	-5.15463e-05
13		0.00242148	0.00233202	0.00232263	0.00247583	0.00209443	0.0020435	0.00134554	0.00111208	0.00117325	0.00105888	0.00151945	0.00166213	0.00208007	0.00202315	0.00194903	0.00219943	0.00186678	0.00238706	0.00220605	0.00239397	0.00241937	0.00222595	0.00193179	0.00166227	0.00146524	0.00150402	0.00114213	0.00148277	0.00190334	0.00188932	0.00193222	0.00209287	0.00199086	0.00205997	0.00235009	0.00215333	0.0022768	0.00211527	0.00266098	0.00211395	0.00222395	0.00235703	0.00249653	0.00285754	0.00290872	0.00301551	0.00266448	0.00294004
14		-0.000791017	-0.000503819	-0.000400387	-0.000516789	-0.000364456	-0.000118562	-0.000105606	0.000134764	1.04282e-05	-0.000430195	-0.000421704	-0.000111285	0.000223825	4.85776e-05	0.000241929	0.000134431	0.000258674	-0.000272474	-0.000414898	-0.000108384	5.25201e-05	0.000126787	8.06891e-05	9.84098e-05	0.000244006	5.98052e-05	2.71411e-05	0.000200418	0.000299324	0.000276439	0.000494447	0.000192233	0.000361303	0.000418643	0.000400929	0.000511124	0.000504382	0.000548836	0.0004207	0.000433355	0.000337758	0.000640709	0.000860578	0.000698765	0.000665887	0.000892249	0.00077056	0.000802006
15		0.0009659	0.000915231	0.000446009	0.000339498	0.000366354	0.000251014	0.000433129	0.000343856	0.000621149	0.000424031	-4.58353e-05	-0.000279344	-0.000416808	-9.36593e-05	-0.000183323	-0.000138135	0.00017687	0.000374031	0.000620184	0.000811619	0.000178008	0.0002783	0.000493284	0.000404077	0.000383048	0.000368687	0.000219733	-1.59971e-05	0.000107536	0.000223551	0.000313821	-6.1018e-05	-0.000451679	-0.000332509	-0.000545198	-0.000681062	-0.000588432	-0.000643432	-0.00037603	-0.000618141	-0.000521335	-0.000342119	-9.17655e-05	-0.0003144	-0.000274434	2.85772e-05	0.000119929	0.000207271
16		4.92247e-05	-7.11856e-05	0.000633708	0.000480391	0.000114881	-9.97746e-05	0.000196778	-1.48263e-05	-0.000363325	-0.000293615	-0.000293949	-0.00047965	-0.000693059	-0.000720037	-0.000572984	-0.000589109	-0.000253936	-0.000478897	-0.000424796	-0.000758727	-3.00612e-05	0.00012118	1.65717e-05	0.000251926	9.22941e-05	0.000466554	0.000352289	0.000147824	0.000486953	0.000217417	-0.000827755	-0.000736332	-0.000589617	-0.000278883	-0.000374695	-0.000629495	-0.000966479	-0.0010372	-0.000561229	-0.000575462	-0.000645515	-0.000515546	-0.000439576	-0.000750352	-0.000686671	-0.000795991	-0.000473491	-0.000723925
17		-0.00154505	-0.00130535	-0.00137858	-0.00134479	-0.00152002	-0.00137224	-0.00103484	-0.00120367	-0.00111137	-0.00110742	-0.0010479	-0.000829857	-0.000756556	-0.000711327	-0.000937893	-0.000911031	-0.0010192	-0.00105869	-0.00106747	-0.00122482	-0.00145217	-0.0015266	-0.00162786	-0.00180687	-0.00158694	-0.00141763	-0.00122178	-0.00131808	-0.00163005	-0.00145047	-0.00142779	-0.00147137	-0.00130479	-0.00105055	-0.00135118	-0.00141245	-0.00127479	-0.00130547	-0.00119472	-0.00160295	-0.0015652	-0.00167515	-0.00184038	-0.00201045	-0.00208049	-0.00180386	-0.00187809	-0.00178353
Mean		-0.00021732	-0.000211073	-0.000176872	-0.000188957	-0.000253363	-0.000206148	-0.000205814	-0.000189691	-0.000121471	-0.00010291	-0.000112485	-6.59396e-05	-4.93563e-05	-6.54648e-05	1.14638e-05	2.08187e-05	8.89882e-05	8.9792e-05	-4.20182e-06	2.7083e-06	6.33789e-05	3.44295e-05	-3.94406e-05	-9.94259e-05	-0.000170281	-0.000155239	-0.000174288	-8.95183e-05	-9.94494e-06	5.95789e-05	-1.13122e-05	-1.87407e-05	2.7442e-05	9.61261e-05	0.000132536	8.58073e-05	3.42914e-05	1.58028e-05	0.000111017	-6.74831e-06	-0.000107552	-4.07662e-06	6.83065e-05	8.89827e-05	3.67331e-05	2.30949e-05	-9.03832e-06	9.74256e-05
SEM		0.000311019	0.000302985	0.000294322	0.000309805	0.000285965	0.000291577	0.000278254	0.000289276	0.000270546	0.000273257	0.000290448	0.00028116	0.000283396	0.000265807	0.000282911	0.000289612	0.000281126	0.000279213	0.000287923	0.00028599	0.000289884	0.000274044	0.000279685	0.0002735	0.000262189	0.000273252	0.000250562	0.000274062	0.000301705	0.000295022	0.000296716	0.000303079	0.000277935	0.000283123	0.000287493	0.000271234	0.000272383	0.000278448	0.000288476	0.000276561	0.0002777	0.00030434	0.000317379	0.000334676	0.000329281	0.000351621	0.000339672	0.000345863
P-value (adjusted)		0.614509	0.639667	3.74312	1.07368	0.37948	2.0193	0.131947	0.218392	0.0854874	22.6343	11.4849	19.9115	0.802106	1.01742	1.45679	0.722922	0.459912	3.71336	0.881168	0.642841	0.838996	1.16434	0.888896	0.226799	0.0630581	0.0493347	0.321802	0.815174	0.881538	0.0837692	0.249463	0.0648577	0.104539	2.33581	0.0623302	0.124277	0.451793	0.0648279	0.604574	0.338023	0.416156	0.790508	0.147534	0.0303526	0.00268965	0.535269	0.0354481	0.0418543
Time (sec)		-3.98015	-3.94779	-3.91543	-3.88307	-3.85071	-3.81835	-3.78599	-3.75363	-3.72128	-3.68892	-3.65656	-3.6242	-3.59184	-3.55948	-3.52712	-3.49476	-3.4624	-3.43004	-3.39769	-3.36533	-3.33297	-3.30061	-3.26825	-3.23589	-3.20353	-3.17117	-3.13881	-3.10646	-3.0741	-3.04174	-3.00938	-2.97702	-2.94466	-2.9123	-2.87994	-2.84758	-2.81523	-2.78287	-2.75051	-2.71815	-2.68579	-2.65343	-2.62107	-2.58871	-2.55635	-2.524	-2.49164	-2.45928
[truncated: 199 more columns]

## Sheet: Fig. 1m
Animal					Firing Rate Increase (STD) for Same Odor
1		-0.00031302	0.00581952	0.0127493	0.0347597	0.0770536	0.0923451	0.0929331	0.10812
2		-0.000863909	-0.000813259	0.0121718	0.0194491	0.0346986	0.0362394	0.0566242	0.0755233
3		-0.00255266	-0.00751022	0.00459058	0.0152718	0.0223452	0.0455585	0.0977895	0.12213
4		-0.00674134	-0.00700477	0.00119643	0.0225176	0.0559815	0.0854991	0.110591	0.162479
5		-0.00553651	-0.00581119	-0.00236573	0.0334716	0.0586737	0.0850664	0.0956546	0.136346
6		-0.00140721	-0.00108996	0.00991569	0.0347917	0.0502195	0.066129	0.0755006	0.0869057
7		-0.00515345	-0.00113204	0.000797562	0.0341134	0.0624089	0.0828031	0.115925	0.10412
8		-0.00235761	-0.00262861	0.00143363	0.0120505	0.0236541	0.0345944	0.0612798	0.0620115
9		-0.00347113	-0.00520283	0.00165481	0.00846905	0.0294615	0.0313598	0.0623926	0.0871925
10		-0.00230863	-0.00388536	0.00745211	0.0236178	0.0511258	0.0378544	0.0982969	0.0799862
11		-0.00282706	-0.0042438	0.00341308	0.0106397	0.0442866	0.067047	0.0593105	0.106292
12		-0.00473173	-0.00493546	0.000826563	0.0198131	0.0464176	0.0832715	0.12273	0.150947
13		-0.00112681	0.00158638	0.010089	0.0169294	0.0963822	0.129062	0.115576	0.10782
14		-0.00341648	-0.00316291	0.00407685	0.027109	0.0577778	0.0989278	0.115694	0.185144
15		-0.00488441	-0.00623545	0.00579005	0.021032	0.0563494	0.0834968	0.127509	0.141181
16		-0.000410699	0.00466513	0.0115913	0.0528839	0.0397104	0.0630734	0.130908	0.138715
17		-0.00478	-0.00476764	0.00738927	0.0240888	0.0585647	0.0763245	0.104048	0.142064
Mean		-0.00311075	-0.00272662	0.00545719	0.024177	0.0508889	0.070509	0.0966331	0.117469
SEM		0.000472119	0.000933824	0.00112628	0.0027155	0.00452788	0.0064848	0.00607385	0.00820186
Animal					Firing Rate Increase (STD) for Opposite Odor
1		0.0050561	0.0114647	0.0130677	0.0276635	0.0341586	0.0141673	0.0261209	0.0451703
2		0.00237237	0.00430286	0.00328782	0.00150459	-0.00519465	0.0149317	-0.004361	-0.00157528
3		0.000854056	0.00119468	0.00262563	0.0098859	0.00572677	0.0237393	0.0281268	0.0339605
4		0.00101169	0.00310055	0.004724	0.00459957	-0.000422334	0.0174573	0.0221171	0.0171022
5		0.00291115	0.00129812	-0.00155931	0.0083222	0.00663274	6.80422e-05	0.00980905	0.019409
6		0.000574846	-0.000771951	0.00916852	0.0174641	0.00893931	0.0334227	0.0194419	0.0305383
7		-0.000151415	0.00195332	0.00478244	-0.00324309	0.0105225	0.0227855	0.0276127	0.0510534
8		3.45678e-05	0.00171486	-0.000325135	0.0103095	0.0273389	0.0304132	0.0425467	0.0395052
9		-0.00109615	-0.00259905	0.00127	0.0027283	0.0180124	0.0266554	0.0264627	0.0470168
10		0.00159298	0.00332919	0.00541228	0.00530284	0.00817737	0.00872423	0.00717843	-0.0011297
11		0.000937963	0.00104811	0.00612571	0.00225896	0.0167203	0.0208873	0.0138679	0.0139627
12		-0.00201771	0.000798931	0.00232816	0.00904893	0.0135452	0.0286684	0.0573268	0.0609691
13		0.00404241	0.013583	0.0140387	0.0152388	0.0153974	-0.0152754	-0.0131438	-0.0103415
14		-0.00050842	-0.00206565	-0.00366022	0.00554293	0.0169879	0.0187086	0.0356318	0.0741637
15		-0.000635916	-0.000891697	-0.0022449	0.000242716	0.012678	0.0202045	0.0223884	0.0263744
16		0.00347043	0.00607196	0.0135997	0.011663	0.00483074	0.0337682	0.0373197	0.0600435
17		0.00058086	0.00315424	0.00385198	0.00696789	0.024005	0.0241987	0.0275115	0.0342437
Mean		0.0011194	0.00274624	0.00449959	0.00797063	0.0128268	0.0190309	0.0227034	0.0317921
SEM		0.00046395	0.0010463	0.00130782	0.00178596	0.00238884	0.0030064	0.00410779	0.00574814
P-value (adjusted)		5.15346e-08	2.7441e-06	2.80917	3.42266e-05	1.39603e-06	2.04436e-05	7.36945e-09	1.74534e-08		Note asterisks are displayed when < 0.05 and mean of same odor > mean of opposite odor
Bin Edges		2	4	6	8	10	12	14	16	Inf
Reference Event Amplitude (STD)

## Sheet: Fig. 1n
Animal					Firing Rate Increase (STD) for 'Plateau-like' Events Same Odor
1		0.039939	0.0566568	0.0538929	-0.0419964	0.021455	0.0630979	0.159626	0.045595	0.016686	0.0301163	0.0882136	0.0539832	-0.0421102	0.0250465	-0.000562545	-0.0147613
2		0.0198031	0.0197227	0.0203561	-0.00408958	0.0998005	0.132484	0.0497046	0.0912603	0.0392492	0.0345637	0.0603185	0.0275143	0.0183373	0.015282	-0.00722005	0.0481219
3		0.044575	-0.00685415	-0.00475151	0.00339417	0.11536	0.225924	0.139199	0.0293746	-0.0229119	-0.031735	0.020757	-0.0201258	0.00153074	0.0109035	0.016845	0.000332833
4		0.0454734	-0.0128707	-0.00385906	-0.0136562	0.0685099	0.274638	0.0968022	0.0484075	0.0368204	0.011755	0.0663382	-0.0082816	0.0114214	0.0237386	-0.0168369	0.00575386
5		0.0695033	0.0441903	0.0132677	-0.00922151	0.0915354	0.34237	0.19357	0.0819264	0.0409351	0.0311065	0.0392329	0.037057	0.0272571	0.0246601	0.00934187	0.0281222
6		-0.0428843	0.0129288	-0.0267381	-0.0171742	0.0926718	0.186921	0.143824	0.0924677	0.0329626	-0.00193855	0.00488985	0.0284641	-0.0682747	-0.044511	-0.0214589	0.00762982
7		0.00604025	-0.0179178	-0.0200064	0.0432168	0.115772	0.152182	0.127247	-0.00724471	0.043353	-0.00048166	0.0269918	0.0926795	-0.0271644	0.008887	0.0300055	-0.132408
8		-0.0274061	0.00625833	0.00986526	0.00181007	0.101661	0.107948	0.0712061	0.0258409	-0.00821252	0.00502604	0.00556489	0.0106097	0.00684539	0.00133568	-0.0136068	0.00482739
9		-0.0221992	-0.00740061	0.0110263	0.0030344	0.053595	0.146084	0.115336	0.0181811	0.0158507	0.00980339	0.0403659	0.0186886	-0.00661928	0.018078	0.0272323	0.00325181
10		0.057427	0.0124059	0.00548683	0.0298626	0.0519683	0.233936	0.0834248	0.0192224	0.00183484	0.0168757	0.0352594	-0.0318964	-0.0628951	0.043422	-0.0256328	0.0643788
11		0.00143178	0.00969127	0.0078164	0.0219936	0.0505828	0.214285	0.114153	0.0632954	0.036148	0.0211175	0.0488418	0.014319	-0.0124081	-0.0303922	-0.0104028	0.0110935
12		-0.00926215	0.0159937	0.0295222	-0.00147899	0.101855	0.320689	0.152764	0.0298199	0.0471707	0.00684514	-0.00932309	0.00616242	0.00905311	-0.0033698	-0.00457077	-0.0166821
13		-0.0712097	-0.0332978	-0.0557128	0.00626375	0.110697	0.15472	0.177606	0.011666	-0.0459124	0.0508277	-0.0648594	-0.0503022	0.0277163	0.0444045	0.0342784	0.0186055
14		0.0684835	-0.0198226	0.035079	0.076893	0.0527068	0.142494	0.133217	-0.00451361	0.046042	0.00795828	0.00656923	0.0185492	0.0415256	-0.0222432	0.0149088	-0.000280378
15		-0.0212813	-0.00672232	0.0429716	0.0221462	0.0857958	0.239213	0.144952	0.0712324	0.0344942	0.0258741	0.0394873	-0.0138	0.00894966	0.000814596	0.0263025	0.0412707
16		0.0321898	0.0666005	0.0677678	0.0525513	0.196855	0.205307	-0.0321124	0.0488106	0.0026453	0.0148049	-0.0275793	0.0707157	-0.00111602	0.0363758	0.0333476	-0.00850578
17		-0.014754	0.00842306	0.0101134	-0.0107217	0.190892	0.263446	0.137131	0.057292	0.0102688	-0.00215065	0.00407497	0.00267953	-0.0256195	0.00791257	-0.0127448	-0.00707155
Mean		0.0103453	0.00870502	0.0115351	0.00957808	0.0942185	0.200338	0.118097	0.0425079	0.0192602	0.0135511	0.0226555	0.0151186	-0.00550416	0.00943204	0.00466034	0.00315758
SEM		0.00996797	0.0065348	0.0072869	0.00701247	0.0112307	0.0182425	0.0129741	0.00751696	0.00647931	0.00451136	0.00894839	0.00875042	0.00752013	0.00597216	0.00499082	0.0100605
Animal					Firing Rate Increase (STD) for 'Plateau-like' Events Opposite Odor
1		0.0592099	0.0352811	-0.0236282	-0.00419763	0.0744142	-0.0347229	-0.0602272	-0.0337509	0.0714563	0.0149083	-0.102456	0.0264283	0.0540337	-0.0455476	-0.0345524	0.0128957
2		-0.0210102	-0.0591687	0.0658795	0.0269459	0.0318388	-0.0285127	0.00737691	-0.0117398	-0.0100275	-0.00932486	0.0114869	-0.018586	0.00687633	-0.0309653	-0.0189537	-0.0021113
3		0.0198416	-0.022141	0.017415	-0.00799109	0.0431072	0.0117611	0.0386135	-0.0430251	-0.0278187	0.022121	0.00963411	-0.0126051	0.00560242	-0.00484306	-0.00484656	0.00655752
4		0.00713478	0.0135883	7.4176e-05	0.0162977	-0.0155089	0.00328873	0.0193377	-0.00784975	0.00860557	0.00917789	-0.0114756	-0.0319839	-0.0189247	-0.0163341	0.0113586	0.0123956
5		0.0192186	0.0205965	0.0223591	0.0337627	-0.00135801	-0.00723315	-0.00377426	-0.00959563	-0.0249891	0.00718172	0.0280094	-0.00121839	-0.00140183	-0.00369505	-0.0288261	0.0251553
6		-0.066659	-0.0393415	-0.0476073	0.0145321	0.0389637	0.0558261	0.0520295	0.0271131	-0.0379881	-0.0490372	-0.0257601	0.00141339	-0.0699784	-0.0551986	-0.00470059	-0.00483344
7		0.00120985	-0.0549393	0.0494732	0.0218817	0.0616458	0.0526236	0.0539014	0.0287938	-0.00968854	0.0210151	0.0160137	-0.0120162	0.00347419	-0.00138605	0.00185001	0.0413857
8		-0.00774995	-0.0082131	-0.00897042	-0.00205719	0.0397616	0.0330531	0.0388291	0.0384915	0.00551213	0.0217034	0.0160443	-0.0128937	0.00446561	-0.00302015	-0.0162826	0.00672702
9		0.00927227	-0.0119627	0.0286613	0.0218108	0.0233683	0.0223724	0.0370168	0.0100386	0.0265198	0.00890675	-0.00865382	-0.0075255	-0.00387235	0.0116691	0.00953565	0.0106874
10		-0.0338266	-0.0281882	-0.040273	-0.0495895	-0.0325305	0.0201178	-0.00453468	0.00750802	0.0056259	0.0185294	0.014004	0.00339256	-0.0211172	0.028047	-0.0170981	0.00736642
11		-0.0282466	-0.0054152	0.0263924	0.0260861	-0.0102022	0.0123716	-0.0107701	-0.000259018	-0.0074777	0.0163579	-0.00389031	-0.0197713	0.0107853	-0.0156572	0.00189474	-0.0354773
12		0.00150793	0.0143605	-0.00660195	-0.00848324	0.0167578	0.0239106	0.00820032	0.0396139	0.0296523	0.0126152	0.0124041	-0.00652362	-0.00807053	0.023424	0.00667636	-0.0258058
13		-0.00188157	-0.0236065	0.0681605	0.200267	0.0198752	0.0090358	0.0105815	-0.0390727	0.0152824	-0.0737629	0.0229199	0.00744059	0.0320265	-0.0545886	-0.0852978	0.0136942
14		0.132659	0.06839	0.025305	0.0339806	0.0492575	0.012075	0.045267	-0.00347996	0.00634986	-0.0215969	0.00585414	-0.00490464	-0.00866317	-0.0159588	0.0284745	0.0020988
15		-0.0484033	0.00946234	0.0130727	0.000110918	0.0263666	0.0072259	0.00914818	0.0163596	0.0161481	-0.00826991	-0.0052303	0.0287372	-0.00672533	0.0281688	-0.00163785	-0.00754253
16		-0.0545876	0.0265314	0.0164075	0.0406265	0.0478993	0.000684109	0.0632885	-0.0629849	-0.000524103	-0.0340429	0.0132913	0.0229959	-0.0226992	-0.0392636	-0.0112348	-0.0353274
17		-0.00150794	-0.00888853	0.00295571	0.0117541	0.0458952	-0.00282579	0.0439124	0.0224267	0.00614397	0.00296672	0.012373	-0.00696204	0.0107359	0.0165698	-0.00983954	-0.00554312
Mean		-0.000812884	-0.00433263	0.0122985	0.0221022	0.0270325	0.0112383	0.0204822	-0.00125956	0.00428134	-0.00238537	0.000268738	-0.0026225	-0.00196781	-0.0105047	-0.0102047	0.0013131
SEM		0.0112152	0.0080072	0.00786919	0.0123283	0.00692258	0.00574247	0.00750044	0.00725167	0.00611696	0.00668291	0.00721802	0.00402524	0.00625455	0.00666429	0.00600262	0.00484044
Animal					Firing Rate Increase (STD) for Small Events Same Odor
1		0.00291785	0.00105513	0.00302853	-0.000901193	0.00248308	-0.0082387	-0.00798591	-0.0167246	-0.017877	-0.0114746	-0.0063176	-0.00313439	-0.00383719	0.00230061	-0.000430881	-0.00283175
2		-0.00183733	-0.00171764	0.00254084	0.00247527	0.00275744	-0.00590696	-0.0017156	-0.00490958	-0.0048308	-0.00242237	-0.00255387	-0.00148276	0.000300631	0.00448179	0.000347684	-0.000952364
3		0.00397907	-0.0044625	-0.00526155	-0.00505004	-0.00285762	-0.00674812	-0.00938676	-0.00838984	-0.00632278	-0.00479338	-0.00478646	-0.00259647	-0.00127343	-0.00351286	-0.00222472	-0.00517749
4		-0.00592176	-0.00528356	-0.00382957	-0.0072545	-0.00642653	-0.0256615	-0.0221922	-0.0146467	-0.0141583	-0.010608	-0.00535676	-0.00277381	-0.00132562	-0.00291082	-0.00173644	0.000990872
5		0.00571221	0.00188713	0.000113062	-0.000112245	0.00309992	-0.00525033	-0.00932041	-0.0112566	-0.00548792	-0.00811897	-0.00417319	-0.00376003	-0.00167332	0.00108191	0.00124329	-0.00278084
6		0.00395661	0.00215732	0.00635174	0.00343327	0.00907966	-0.00354072	-0.00122248	0.00197016	-0.00228439	-0.010681	-0.00806062	-0.00244892	-0.00360167	0.00039882	-0.00436698	-0.000948055
7		-0.00777103	-0.00177744	-0.00172004	-0.00325417	-0.00602395	-0.0161536	-0.0213895	-0.00522013	-0.00681092	-0.0108363	-0.00672151	-0.00504496	-0.00604655	-0.00217471	-0.00616868	-0.00274927
8		0.000357636	-0.00231337	-0.00149157	-0.00157668	-0.00403223	-0.00625307	-0.00368956	-0.00198658	-0.00486954	-0.00276122	-0.00596652	-0.00527375	-0.00374595	-0.00460188	-0.00233254	-0.00096541
9		1.55682e-06	-0.0015639	-0.000915268	-0.00238217	-0.00232897	-0.00837621	-0.00891465	-0.00406713	-0.00476663	-0.00189112	-0.00240529	-0.00105303	-0.00229376	-0.00470781	-0.00312289	-0.00512726
10		-0.00137856	0.00369342	0.00253342	-0.00203856	0.00274441	0.000338865	-0.00810183	-0.0100327	-0.0102468	-0.00528582	-0.000312827	-0.00131796	-0.0022884	-0.00204812	-0.000634525	-0.00304879
11		-0.00199199	-0.00144289	-0.00141846	-0.0035041	-0.00320049	-0.00686418	-0.00912461	-0.00339249	-0.00251754	-0.006949	-0.00425165	-0.00223883	-0.000391611	-0.00197689	-0.00289195	-0.00399897
12		0.00260053	-0.00280992	-0.00405349	-0.0035263	-0.00298251	-0.0108217	-0.00755565	-0.00867524	-0.00686367	0.0013807	-0.00282013	-0.00458486	-0.00208376	-0.0027355	-0.00341234	-0.00639027
13		0.00403992	0.00454941	0.00507457	0.00294524	-0.00101867	-0.00605517	-0.00689722	-0.000176498	-0.000320175	0.00228087	0.000503228	0.000491345	0.00175693	0.00115976	0.000372067	-0.00194522
14		-0.00267512	-0.0010102	-0.00410134	-0.00429394	8.35888e-05	-0.00492769	-0.00537712	-0.00458857	-0.00469564	-0.00355453	-0.00145924	-0.00385935	-6.85581e-05	-0.000444964	-0.0017063	0.0011553
15		-0.00138595	-0.00270348	-0.00182249	-0.00274537	-0.00893468	-0.0186484	-0.0121132	-0.00822702	-0.00525354	-0.00304908	0.000145119	-0.00224918	-0.000923099	-0.0035186	-0.00414716	-0.00157162
16		-0.00138239	0.000248293	9.5485e-05	0.00114201	0.00369492	-0.00767823	-0.00269186	-0.0028771	-0.00326931	-0.00372675	-0.0024374	-0.00379883	-0.00124224	-0.00328414	0.000481981	-0.00079828
17		0.000770383	-0.00496116	-0.000806213	-0.00235492	-0.00810506	-0.0164002	-0.00971767	-0.00646448	-0.0055802	-0.00682824	-0.00423953	-0.00971254	-0.00425428	-0.00258	0.000167012	-0.00232754
Mean		-4.92314e-07	-0.000967962	-0.000334255	-0.00170579	-0.00129222	-0.00924623	-0.00867037	-0.00645089	-0.00624442	-0.00525405	-0.00360084	-0.00322578	-0.0019407	-0.00147491	-0.00179785	-0.00232158
SEM		0.000883103	0.000697837	0.000799518	0.000708466	0.00116908	0.00156327	0.00140794	0.00119109	0.00104787	0.00101127	0.000603346	0.00054503	0.000466172	0.000622975	0.000500382	0.000500973
P-value (adjusted)		1.74637	1.0383	4.33769	1.50346	3.56181e-05	6.03452e-08	9.0825e-05	0.00166272	0.389221	0.395605	0.395023	1.16218	1.20538	0.0536674	0.0995028	1.01071
Black vs red
P-value (adjusted)		1.72859	0.269853	0.621309	0.865623	5.14764e-07	2.23057e-08	1.09938e-07	1.47566e-05	0.00525013	0.00200791	0.0170638	0.0830847	0.805205	0.120389	0.637687	0.701286
Black vs blue
Time of reference event (sec)		-1.76356	-1.24582	-0.744255	-0.258871	0.242692	0.744255	1.24582	1.74738	2.24894	2.75051	3.25207	3.75363	4.2552	4.75676	5.24214	5.74371

## Sheet: Fig. 2d
Counts		29	35	59	103	98	80	85	81	56	50	41	31	30	26	12	13	17	5	4	2
Bin edges		0	2	4	6	8	10	12	14	16	18	20	22	24	26	28	30	32	34	36	38	40
Event Amplitude (STD)

## Sheet: Fig. 2e
Animal				Success Rate %
1		0	0	0	0	0	0
2		0	13.6364	20	0	0	0
3		0	10	0	0	0	0
Mean		0	7.87879	6.66667	0	0	0
SEM		0	4.07686	6.66667	0	0	0
Time (sec)		0.23432	0.75317	1.25528	2.00845	3.01268	4.01691

## Sheet: Fig. 2f
Animal					Firing Rate Increase (STD)
1		-0.0777954	-0.045719	-0.0676946	-0.0539199	-0.0636805	-0.0906131	-0.0748329	-0.0863918	-0.105811	-0.103332	-0.0979195	-0.112038	-0.11713	-0.140471	-0.132612	-0.111439	-0.0443445	0.00248267	-0.00912469	-0.0609073	-0.0230341	-0.053349	-0.0285311	-0.00457631	0.00397441	0.00507873	0.0149592	0.00370824	0.00856124	0.0152504	0.0101634	0.0523923	0.0411585	0.0139023	0.00832715	0.0123098	0.0531427	0.0507131	0.0454993	0.0540078	0.0201913	-0.004891	0.0398441	0.0680372	0.126589	0.138373	0.141116	0.162625
2		-0.0327431	-0.0305835	-0.0361658	-0.0463676	-0.0535559	-0.0366137	-0.0497722	-0.0404901	-0.0540748	-0.0449145	-0.0404462	-0.0318814	-0.0335781	-0.0182244	0.0013743	-0.00328839	0.0108348	0.00301441	-0.006659	-0.0193329	-0.0275168	0.00372952	-0.00858011	0.00929251	0.0101985	0.00431618	0.0121332	0.0201324	0.0442368	0.0459381	0.0339525	0.0525798	0.0441527	0.0515447	0.0511855	0.0550828	0.0520035	0.0546679	0.031042	0.0567065	0.0529263	0.0391245	0.0591584	0.0753445	0.109643	0.107359	0.135253	0.143346
3		-0.0778471	-0.079557	-0.0821121	-0.0577792	-0.0554294	-0.0509403	-0.0361661	-0.0792688	-0.0836328	-0.0660351	-0.0817078	-0.0903999	-0.0870189	-0.101751	-0.141407	-0.135894	-0.131622	-0.10496	-0.112175	-0.113554	-0.105221	-0.0997685	-0.100766	-0.0825575	-0.0646575	-0.0536555	-0.055167	-0.0785907	-0.0651817	-0.0644958	-0.053942	-0.0758591	-0.0655814	-0.0805125	-0.0591596	-0.0506029	-0.0512684	-0.0386755	-0.040277	-0.0313557	-0.0443689	-0.0249847	-0.0272398	-0.0132589	-0.0398282	-0.0331597	0.00696818	0.00117823
Mean		-0.0627952	-0.0519531	-0.0619908	-0.0526889	-0.0575553	-0.059389	-0.0535904	-0.0687169	-0.0811728	-0.0714273	-0.0733578	-0.0781064	-0.0792422	-0.0868155	-0.0908816	-0.0835403	-0.0550439	-0.0331543	-0.0426529	-0.0645982	-0.0519241	-0.049796	-0.0459591	-0.0259471	-0.0168282	-0.0147535	-0.00935822	-0.01825	-0.00412788	-0.00110244	-0.00327535	0.00970431	0.0065766	-0.00502185	0.000117678	0.00559655	0.0179592	0.0222352	0.0120881	0.0264529	0.00958291	0.00308294	0.0239209	0.0433743	0.065468	0.0708574	0.0944457	0.102383
SEM		0.0150261	0.014477	0.0135667	0.00335124	0.00311001	0.0161505	0.0113242	0.0142624	0.0149855	0.0170779	0.0171083	0.0239417	0.0244307	0.0360712	0.0461978	0.0407422	0.0414703	0.0359031	0.0347683	0.0272619	0.02668	0.0299301	0.0280022	0.0285869	0.0239821	0.0194522	0.0229189	0.0305406	0.0322173	0.0329113	0.0262476	0.0427817	0.0360893	0.0392783	0.0321173	0.0306929	0.0346154	0.0304767	0.0265131	0.0289148	0.0285832	0.0189313	0.0261809	0.028395	0.0528749	0.0527736	0.0437715	0.0509075
Time (sec)		-2.00845	-1.97498	-1.94151	-1.90803	-1.87456	-1.84108	-1.80761	-1.77413	-1.74066	-1.70719	-1.67371	-1.64024	-1.60676	-1.57329	-1.53981	-1.50634	-1.47287	-1.43939	-1.40592	-1.37244	-1.33897	-1.30549	-1.27202	-1.23855	-1.20507	-1.1716	-1.13812	-1.10465	-1.07118	-1.0377	-1.00423	-0.970753	-0.937278	-0.903804	-0.87033	-0.836856	-0.803382	-0.769907	-0.736433	-0.702959	-0.669485	-0.63601	-0.602536	-0.569062	-0.535588	-0.502113	-0.468639	-0.435165
[truncated: 73 more columns]

[truncated: 78 more sheets: Fig. 3c, Fig. 3d, Fig. 3e, Fig. 3f, Fig. 3g, Fig. 3h, Fig. 3i, Fig. 4b, Fig. 4c, Fig. 4d, Fig. 4e, Fig. 4f, Fig. 4g, Fig. 4h, Fig. 4i, Fig. 5h, Fig. 5i, Fig. 5j, Fig. 5k, Supp. Fig. S3a …]
